# Supplementary material for: N-Phenylpyridine-3-Carboxamide and 6-Acetyl-1H-Indazole Inhibit the RNA Replication Step of the Dengue Virus Life Cycle
Source: Antimicrob Agents Chemother. 2023 Jan 26;67(2):e01331-22. doi: 10.1128/aac.01331-22 (PMC9933715; doi:10.1128/aac.01331-22)
Supplement: Supplemental file 1 — Table S1. Download aac.01331-22-s0001.xlsx, XLSX file, 0.02 MB [file aac.01331-22-s0001.xlsx]

## Sheet: Primary screening
Primary screening results
Selected pools for the deconvolution screening
Compound test concentration = 150uM
Pool_ID		DENV-R2A replication (Fold DMSO)	Cell viability (Fold DMSO)
1		0.260605	1.06656
2		0.0110437	0.561779
3		0.00326464	0.378358
4		0.995746	1.07392
5		0.277456	0.91548
6		0.52902	1.26452
7		0.469656	1.05523
8		0.00586705	0.514776
9		0.00150692	0.10056
10		0.494318	0.907308
11		0.989204	0.98558
12		0.00199161	0.418647
13		0.0961976	0.628186
14		0.101008	0.782511
15		0.57811	1.01669
16		0.100223	0.746229
17		0.322981	0.951047
18		0.00131248	0.0978025
19		0.870275	1.07966
20		1.15148	1.15399
21		1.13748	1.06085
22		0.123776	0.769872
23		0.0204283	0.497642
24		0.0582605	0.645232
25		0.226018	0.98868
26		0.00508576	0.38196
27		0.23698	0.906061
28		0.947318	1.05342
29		1.08921	1.05881
30		0.0026327	0.480738
31		0.0754312	0.604162
32		0.0769099	0.691299
33		0.0047004	0.513154
34		0.000648137	0.00557442
35		0.0272767	0.793757
36		0.00157314	0.440663
37		0.00111733	0.0726551
38		0.123203	0.676418
39		0.00238754	0.446445
40		0.308558	0.847058
41		0.0957432	0.854763
42		0.0406128	0.595471
43		0.483144	0.88746
44		0.00177463	0.520382
45		0.401577	0.764344
46		0.488681	0.951828
47		0.780193	1.00854
48		0.0168565	0.492243
49		0.18336	0.842032
50		0.00151185	0.397229
51		1.14872	1.07799
52		0.0208404	0.670595
53		0.0045271	0.343003
54		1.6424	1.12964
55		1.95973	1.2504
56		0.043528	0.741481
57		0.00290041	0.389058
58		1.69148	1.12567
59		0.000998149	0.0499749
60		0.484464	0.91358
61		0.870436	1.13951
62		0.898516	1.15769
63		0.0656744	0.701818
64		0.131659	0.486015
65		0.760389	0.963859
66		0.275618	0.787351
67		0.0012957	0.0423239
68		0.645597	0.921107
69		0.509193	0.90091
70		0.145977	0.614213
71		1.33752	1.20808
72		0.458895	0.942218
73		1.51783	1.11487
74		0.00794476	0.574565
75		0.600469	0.949599
76		0.0012022	0.00843727
77		0.699554	0.911463
78		0.00213212	0.0948159
79		0.177327	0.718668
80		0.000942556	0.00553012
81		0.00312459	0.492413
82		0.185358	0.751552
83		0.0153563	0.464473
84		1.00271	1.01979
85		0.854561	0.987145
86		0.865766	0.950303
87		0.644396	0.84841
88		0.0141131	0.585566
89		0.0352858	0.56485
90		1.06877	0.949587
91		0.000749876	0.00222983
92		0.000967826	0.295045
93		0.018275	0.56204
94		0.00219277	0.433138
95		1.20187	1.04752
96		0.00545887	0.550125
97		0.0906219	0.395278
98		1.09597	1.01916
99		0.484384	1.03452
100		0.00133803	0.0123495
101		0.432863	0.871463
102		0.0315245	0.596066
103		0.00064248	0.0180377
104		0.00726312	0.481446
105		0.00137277	0.3068
106		0.19093	0.909752
107		1.85417	1.22934
108		1.34139	1.15133
109		0.0013873	0.00178997
110		0.0792196	0.591551
111		0.00110491	0.212094
112		0.00247832	0.431513
113		0.00120283	0.527282
114		0.00131591	0.813451
115		0.0649852	0.785533
116		0.00127506	0.0890274
117		0.187341	0.767971
118		0.00104547	0.369754
119		0.511769	0.981761
120		0.449837	0.991312
121		0.0111868	0.461891
122		0.00112688	0.00377847
123		0.980271	1.12116
124		0.889392	1.05602
125		0.0021495	0.524717
126		0.307706	1.03034
127		0.000982796	0.224262
128		0.0027393	0.591802
129		0.00138517	0.518094
130		0.00228597	0.385888
131		0.0309563	0.645328
132		0.00286463	0.518395
133		0.820828	1.00517
134		0.00231115	0.296023
135		0.534376	1.01811
136		0.141849	0.705152
137		0.000850429	0.224876
138		0.00197496	0.230693
139		1.58902	1.12974
140		0.00134593	0.166047
141		0.00222213	0.196181
142		0.0961219	0.656334
143		0.0456994	0.456852
144		0.00456725	0.639926
145		0.00368344	0.434794
146		0.000998024	0.352749
147		0.0309634	0.673386
148		0.000834615	0.0231005
149		0.00162238	0.454806
150		0.0011995	0.399454
151		0.00233517	0.455843
152		0.00294077	0.428197
153		0.00596296	0.332338
154		0.565703	0.977828
155		0.250952	0.911608
156		0.0666843	0.658919
157		0.00122937	0.348913
158		0.0964277	0.575676
159		0.00164932	0.181818
160		0.00290798	0.47348
161		0.000670621	0.0408125
162		0.688078	0.939348
163		0.000616151	0.00300382
164		0.000868586	0.2011
165		0.3276	0.956991
166		0.000933012	0.380411
167		0.135393	0.87665
168		0.000453914	0.0435167
169		0.356432	0.834318
