# Supplementary material for: N-Phenylpyridine-3-Carboxamide and 6-Acetyl-1H-Indazole Inhibit the RNA Replication Step of the Dengue Virus Life Cycle
Source: Antimicrob Agents Chemother. 2023 Jan 26;67(2):e01331-22. doi: 10.1128/aac.01331-22 (PMC9933715; doi:10.1128/aac.01331-22)
Supplement: Supplemental file 2 — Table S2. Download aac.01331-22-s0002.xlsx, XLSX file, 0.4 MB [file aac.01331-22-s0002.xlsx]

## Sheet: Deconvolution screen
Deconvolution screening results
Test concentration : 50 µM				DENV-R2A replication (fold DMSO)		ZIKV-R2A replication (fold DMSO)		Cell viability (fold DMSO)
Canonical_Smiles	Structure	Key organics_ID	Pool_ID	Mean	SEM	Mean	SEM	Mean	SEM
CC1(C)CN2C(S1)c3ccccc3C2=O		12R-0242	2	0.619712	0.0438754	0.739805	0.0654716	0.805479	0.0297743
OCc1cc2OCOc2cc1Br		10P-113	2	0.856209	0.0569152	1.02779	0.0287707	0.880898	0.0791446
c1ccn(c1)c2cnccn2		6N-039	2	0.94972	0.0254637	0.987374	0.0245775	0.931033	0.0777676
CNC(=O)c1cc(Br)c[nH]1		10Y-0822	2	0.745434	0.0136005	0.774879	0.0297579	0.888403	0.0496833
Clc1cccn2nnnc12		PS-5645	2	1.00617	0.0190913	1.01479	0.0662201	0.921221	0.0928701
OCc1c[nH]c(n1)c2ccccc2		CB-0713	2	0.917848	0.0536382	0.996571	0.0310216	1.01931	0.0990159
OCC1(CC1)c2ccc(Cl)cc2		RS-1014	2	0.838859	0.08597	0.931578	0.0686469	1.06949	0.0825008
COc1ccc(CO)c(OC)c1		PS-4550	2	0.305384	0.0299654	0.342269	0.00799059	0.91756	0.0317819
Cc1ncccc1C(=O)O		PS-5559	2	1.01746	0.0442169	1.03753	0.0153859	0.915478	0.0828646
NC(=O)C1CCCNC1		PS-3699	8	0.951804	0.0589641	1.13244	0.0364883	0.942188	0.0556043
Cc1ccnc2ccccc12		PS-3771	8	1.00878	0.0415159	1.06866	0.0748195	0.921489	0.0590283
Cc1cc(O)cc(O)n1		PS-3153	8	0.998861	0.0753822	1.08696	0.0638361	0.971981	0.0354012
Cc1onc(c1CN)c2ccccc2		PS-4242	8	0.907025	0.0161593	1.03082	0.0410933	0.917704	0.107241
OC[C@@H]1Cc2ccccc2CN1		PS-6029	8	0.986085	0.0634117	1.13887	0.0757817	0.965485	0.0855521
OCc1cccc(CO)n1		PS-5751	8	0.998387	0.0539622	1.13106	0.048407	0.89801	0.121393
Nc1cccc(Cl)c1Cl		PS-4077	8	0.957248	0.00432792	1.20075	0.0669595	0.969501	0.0934597
CC1(C)CC(O)CC(C)(C)N1		PS-5856	8	0.972005	0.0674374	1.10311	0.0315725	1.05974	0.0926176
CSc1ccccc1N2CCNCC2		SS-4074	8	0.794223	0.0407359	1.00208	0.0237351	0.922547	0.011641
Nc1cncnc1		SS-6051	8	1.04253	0.0260113	1.05031	0.0449652	0.955419	0.0720014
COc1cc(F)c(C#N)c(F)c1		PS-6866	8	0.97366	0.0453218	1.14752	0.0911852	1.00873	0.0585125
CC(N)c1cccnc1		PS-3055	8	0.999338	0.046162	1.11135	0.122858	0.982037	0.0439215
Clc1ncc(CN2CCCCC2)s1		8N-010	31	1.01498	0.0706145	1.10506	0.0387652	0.95409	0.0679072
CCN1C(=O)CCCc2ccccc12		11N-585S	31	1.01758	0.154954	0.965948	0.0239178	0.925992	0.0707056
CN1C(=O)Cc2ccccc2C1=O		10L-733	31	1.00591	0.0229918	1.14315	0.0545476	0.942416	0.061241
O=C(C1CCNCC1)N2CCCC2		PS-4906	31	0.97448	0.0640452	1.17204	0.0249623	0.901031	0.116444
N[C@@H]1CC[C@@H](O)CC1		PS-5466	31	0.960337	0.0283654	1.15248	0.0226186	0.991604	0.0772307
Cc1onc(c1N)c2ccccc2		PS-4715	31	0.882719	0.0927742	1.13329	0.116847	1.0488	0.0425962
N[C@H]1[C@@H](O)Cc2ccccc12		PS-4272	31	0.927299	0.0214579	1.01816	0.0391079	1.08099	0.0947829
Clc1ccc2nncn2c1		GC-0731	31	0.938433	0.0472911	1.01515	0.105673	1.03047	0.0433629
COc1ccc2cc[nH]c2n1		SS-4327	31	0.976482	0.0300792	1.07887	0.137061	1.00892	0.0120565
Cn1cc(Br)c2c(N)ncnc12		EK-0205	31	0.51103	0.0120106	0.632763	0.0294433	0.866103	0.0892861
Nc1cccc(Cl)c1		PS-5280	31	1.11073	0.0498776	1.16036	0.09617	0.978074	0.0183118
Cc1onc(c2ccccc2)c1C#N		10B-058	35	1.01686	0.0159867	1.06417	0.0625193	0.975305	0.0700063
O=C1CCC(=NN1)c2ccccc2		7L-571S	35	1.06697	0.053485	1.24129	0.112768	0.988306	0.0469579
Clc1ncc(Cn2ccnc2)s1		8P-013	35	1.03928	0.0334956	1.17681	0.0217917	0.942883	0.0738819
Cc1cnn2c(ccnc12)C3CC3		7T-0305	35	1.07701	0.0175173	1.10875	0.120669	1.06299	0.0320798
Cc1ccc(N2CCNC2=O)c(C)c1		FA-0890	35	0.990288	0.0619157	1.11568	0.0728396	1.08458	0.0471412
COC(=O)c1onc(Br)c1		PS-3994	35	0.984977	0.0548526	1.13692	0.152008	1.06569	0.0437809
OCc1cc2cc(Br)ccc2[nH]1		GA-0936	35	0.134919	0.0727099	0.633356	0.0203409	0.834406	0.0280377
Oc1ccc2ncccc2c1		PS-3719	35	0.929166	0.0219936	1.07209	0.0771873	1.19299	0.158124
CC1CCN(Cc2ccc(Cl)nc2)CC1		2X-0836	41	0.889132	0.0408736	1.03688	0.120239	1.15981	0.162495
Cc1cc(C)n2ccnc2c1		9X-0854	41	0.941748	0.0727379	0.979848	0.0336105	1.2084	0.180049
Cc1ccc(cc1)C2CNCCN2		FS-3294	41	0.737763	0.0419968	0.964233	0.0515542	1.08225	0.0572063
O=C(Nc1ccccc1)c2cccnc2		4G-346S (NPP3C)	41	0.0238033	0.0094922	0.27485	0.0309616	1.0217	0.0588355
Clc1ccc2nccnc2c1		PS-3410	41	0.950816	0.0364929	1.08125	0.0607477	1.2011	0.167586
OCC1CN(Cc2ccccc2)CCO1		PS-4274	41	1.00032	0.0571081	1.163	0.141431	1.11021	0.0520305
Nc1cnc(Cl)cn1		PS-5654	41	0.974148	0.0687122	1.17057	0.128028	1.12179	0.113198
COc1ccccc1N2CCNC(C)C2		SS-2433	41	0.823039	0.0401972	0.940307	0.0584788	1.0865	0.0696441
CC1CC(=O)Nc2cc(C)c(C)cc2N1		12W-0869	41	0.850129	0.0319614	0.974021	0.124435	1.09275	0.109444
COC(=O)[C@H]1CCC(=O)N1		AS-7023	56	1.01553	0.0345268	1.02695	0.0737078	1.18596	0.202757
O=C(CC#N)Nc1ccccc1		9B-046	56	0.958777	0.0283798	1.04274	0.11063	1.16812	0.169951
NC(=O)NCc1cccc(Cl)c1		9M-050	56	0.995558	0.0539108	1.10033	0.152287	1.27322	0.23017
CC(=O)Nc1cc(C)ccc1F		MS-0037	56	1.03067	0.0761392	1.14319	0.165389	1.28497	0.194076
CC(=O)c1cc(Br)cs1		10X-0139	56	0.980545	0.0463987	1.07556	0.136832	1.19709	0.191537
Clc1[nH]ccc2nccc12		PS-4776	56	0.83921	0.0471167	1.00348	0.0482149	1.12868	0.143041
NC(=O)c1occc1		2B-052	56	0.982349	0.05665	1.12471	0.137674	1.17438	0.0942564
Cc1cccc(n1)N2CCNCC2		FS-1568	56	0.914629	0.0170152	1.02251	0.109144	1.21848	0.180258
Nc1ccc(Cl)cc1Br		PS-3798	56	0.942132	0.0373027	1.10606	0.0509509	0.986105	0.0332872
Cc1ccnn1c2ccccc2		PS-4283	63	1.04169	0.0396067	1.06019	0.00771974	1.06827	0.0723462
Cc1cc(O)nc2ccc(O)cc12		PS-4921	63	0.920429	0.00169007	0.83433	0.0569096	0.998896	0.0561349
CNC(=O)c1cn(C)c2ccccc12		9T-1495	63	1.03287	0.0155217	0.97852	0.0657068	1.01455	0.0494886
CNC(=O)Nc1ccc(F)c(C)c1		MS-0046	63	0.955718	0.055859	0.966342	0.0899841	0.99891	0.0258939
CN1CCN(CC1)c2ccccc2CN		PS-3674	63	0.599613	0.0460146	0.887599	0.0618006	0.943387	0.0758066
Clc1ccc(nc1)N2CCNCC2		AS-5607	63	0.761555	0.0076317	0.809509	0.0927048	1.12665	0.0268003
CC(=O)c1ccccc1n2ccnc2		1B-028	114	0.587192	0.116612	0.580692	0.0638922	0.784429	0.0609798
CCCC(=O)c1cccs1		FS-1782	114	1.03508	0.0360435	1.03956	0.0200685	1.02171	0.00815012
OC(=O)c1ccc(nn1)N2CCCCC2		PS-5724	114	1.06634	0.00932484	1.0602	0.028594	1.00897	0.0173556
CC(=O)c1ccc2c[nH]nc2c1		PS-4803 (6A1HI)	114	0.0024416	0.000492008	0.288477	0.0543475	0.804241	0.0357479
CC(=O)Nc1ccc(OC(F)F)cc1		PS-6506	114	1.04973	0.0258471	1.09853	0.0286236	1.10243	0.0754131
C[C@@H](O)c1cccc(c1)C(F)(F)F		PS-6325	114	1.0322	0.00770249	1.08026	0.0604443	1.06692	0.0180311
CN(C)C(=O)c1ccccc1Br		PS-4942	114	1.0653	0.0228059	1.11583	0.0660145	1.07456	0.0247842
Fc1cc(F)cc(c1)c2oncc2		PS-6845	114	1.00437	0.038253	1.11093	0.0312779	1.15271	0.0469738
Fc1cccc2C(=O)CCNc12		PS-6636	128	0.869864	0.0484542	0.858339	0.109261	1.13727	0.025177
N#CCOc1cccc2ccccc12		MS-7107	128	0.652143	0.0571807	0.843584	0.121252	1.0091	0.0752359
CCNC(=O)N1CCC(O)CC1		SS-4002	128	1.03174	0.0215387	0.982827	0.0127457	1.05299	0.0500252
Nc1oncc1c2ccc(Cl)cc2		FS-2048	128	0.568108	0.0771327	0.605941	0.0272836	0.902006	0.0510039
Nc1cnccc1Cl		PS-6061	128	1.01702	0.0382747	1.02267	0.0448951	1.04213	0.0428259
COc1ncc(Cl)cc1C#N		PS-5618	128	1.08304	0.0138653	0.974788	0.0513098	1.04844	0.0161789
Cc1ccc(Br)c(N)c1		PS-5668	128	1.01519	0.0390762	1.00533	0.0274846	1.1566	0.100595
Nc1ccc(Cl)nn1		PS-5236	128	1.08313	0.0398893	1.08025	0.0445648	1.18074	0.100291
Nc1cccnc1Cl		PS-5762	128	1.0552	0.0481137	1.09344	0.0563161	1.09688	0.0267392
Nc1ccccc1N2CCCCC2		PS-4134	128	1.1136	0.135351	1.07288	0.109161	1.12311	0.0214636
Brc1cnc(nc1)N2CCCC2		PS-6092	128	1.0491	0.076094	1.03065	0.0559047	1.10631	0.0214405
O[C@H](C(=O)O)c1ccc(Br)cc1		SS-4660	144	1.04222	0.00671884	1.02243	0.062697	1.09694	0.0753739
Cc1cc(O)cc(C)c1CO		DK-0713	144	0.960024	0.0175683	0.929816	0.0502115	1.03654	0.00708422
Oc1ccc2C(=O)CCCc2c1		MS-2425	144	0.980709	0.0542079	0.921921	0.0242546	1.04916	0.0136623
CC(C)(C)OC(=O)N1CCCCn2nc(CO)cc2C1		10X-0603	144	1.05571	0.029834	1.03845	0.0510774	1.0709	0.0629174
CC(=O)c1ccc2cc(O)ccc2c1		8X-0242	144	0.864051	0.0413328	0.806641	0.0103084	0.99894	0.0425
Cn1cncc1C(=O)O		AS-5483	144	0.988416	0.0423789	0.987203	0.0149699	1.124	0.0622434
OC1(CCCCC1)C(=O)c2ccccc2		FS-3226	144	0.964592	0.020148	1.08793	0.0410591	1.06552	0.0295284
Oc1ccc2[nH]ccc2c1		PS-3277	144	0.515927	0.0371568	0.742214	0.00919819	1.23389	0.145137
Oc1cccc(c1)C#N		PS-5804	144	1.02111	0.00551826	1.15171	0.0630124	1.16195	0.0543277
OC(C(=O)O)c1cc(F)cc(F)c1		PS-6482	144	1.01106	0.00838606	1.09708	0.0052549	1.08062	0.0288529
O=C1CCc2ccccc12		PS-5770	144	1.02522	0.024978	1.02732	0.0829276	1.05986	0.0878765
OC(=O)Cc1ccc(O)cc1		PS-5568	144	0.974606	0.0499546	1.03225	0.0360537	0.979829	0.0565124
