# Supplementary material for: N-Phenylpyridine-3-Carboxamide and 6-Acetyl-1H-Indazole Inhibit the RNA Replication Step of the Dengue Virus Life Cycle
Source: Antimicrob Agents Chemother. 2023 Jan 26;67(2):e01331-22. doi: 10.1128/aac.01331-22 (PMC9933715; doi:10.1128/aac.01331-22)
Supplement: Supplemental file 3 — Table S3. Download aac.01331-22-s0003.xlsx, XLSX file, 4.6 MB [file aac.01331-22-s0003.xlsx]

## Sheet: NPP3C analogues
NPP3C analogues
Test concentration = 50 µM
Compound ID	Key Organics reference number	Structure	DENV-R2A replication (Fold DMSO)	Cell viability (Fold DMSO)
NPP3C	4G-346S		0.0131339	0.796261
1	PS-5576		0.96108	0.930707
2	FS-2015		0.828869	0.949631
3	PS-5144		0.888379	0.943779
4	6Z-5009		1.05367	0.962968
5	12W-0033		0.790166	0.87952
6	FS-3179		0.549929	0.772818
7	PS-5652		0.821338	1.16234
8	FS-1798		1.08016	1.04632
9	2X-5013		1.06742	0.959037
10	PS-5148		1.04143	0.925925
11	FS-1739		1.02185	0.897032
12	PS-5707		1.01804	0.903731
13	MS-0878		1.06621	0.975231
14	PS-4415		1.07282	1.01546
15	3R-1505		1.09502	0.970082
16	PS-6048		0.740133	0.868465
17	PS-4937		1.03976	1.0178
18	PS-5562		1.0145	0.949369
19	MS-1005		1.13753	0.980327
20	PS-4930		1.17957	0.901203
21	PS-5345		1.01453	0.888051
22	FS-1814		1.021	0.943852
23	FS-1056		1.07163	0.966762
24	PS-6060		1.02211	1.02411
25	6X-0926		1.03364	1.05492
26	FS-1290		1.00655	1.03544
27	FS-2592		1.11166	1.00748
28	PS-4866		1.0521	1.054
29	MS-1393		0.986895	0.954584
30	FS-1289		1.03398	0.961871
31	FS-2973		0.942346	0.869504
32	FS-1740		1.1259	0.883832
33	FS-3267		1.13863	0.953454
34	PS-5228		0.860137	0.975774
35	FS-2422		1.17876	1.04767
36	PS-6001		1.10202	1.02927
37	PS-5794		0.696311	0.8975
38	FS-2674		1.32635	1.07954
39	FS-1058		1.18113	1.00712
40	FS-3151		1.12239	0.955544
41	EA-0869		1.24475	0.904898
42	PS-6387		1.52922	1.15098
43	AS-2765		0.948059	0.871325
44	MS-0440		0.976837	1.04109
45	TS-03108		1.09797	1.05661
46	FS-2340		1.12273	1.08807
47	FS-1917		1.0454	1.04219
48	TS-03099		1.17766	1.11091
49	TS-03098		1.52509	1.21448
50	TS-03104		1.11708	1.00491
51	5K-609S		0.942179	0.94837
52	AS-55413		1.06907	0.946078
53	AS-58579		1.03261	0.99164
54	NS-02424		0.37415	0.674492
55	VS-02109		0.746551	0.96487
56	VS-02770		1.47269	0.94287
57	VS-07314		1.18399	0.962548
58	11N-028		1.46473	0.998691
59	5F-043		0.73201	0.71781
60	5G-339S		1.12572	0.845028
61	DS-9423		0.984098	0.979295
62	FA-0800		0.714404	0.793657
63	FS-1910		1.3794	0.900468
64	FS-3176		1.35154	0.861749
65	MS-7150		0.980556	0.866818
66	PS-11216		1.33788	0.882425
67	7P-093		1.16317	0.974255
68	BS-4650		1.79321	0.932232
69	HF-0017		1.32092	0.884746
70	DS-6445		1.1584	0.881554
