# Supplementary material for: N-Phenylpyridine-3-Carboxamide and 6-Acetyl-1H-Indazole Inhibit the RNA Replication Step of the Dengue Virus Life Cycle
Source: Antimicrob Agents Chemother. 2023 Jan 26;67(2):e01331-22. doi: 10.1128/aac.01331-22 (PMC9933715; doi:10.1128/aac.01331-22)
Supplement: Supplemental file 4 — Table S4. Download aac.01331-22-s0004.xlsx, XLSX file, 1.9 MB [file aac.01331-22-s0004.xlsx]

## Sheet: 6A1HI analogues
6A1HI analogues
Test concentration = 50 µM
Compound ID	Key Organics reference number	Structure	DENV-R2A replication (Fold DMSO)	Cell viability (Fold DMSO)
6A1HI	PS-4803		0.037717	0.931146
1	PS-4798		0.592773	0.914104
2	SS-6049		0.921394	1.00791
3	PS-4796		1.10044	0.928725
4	PS-4810		0.970123	0.751248
5	PS-5621		0.964486	0.793325
6	PS-4790		0.963433	0.756555
7	PS-5138		1.04506	1.07048
8	PS-5253		1.00993	1.00551
9	PS-4804		0.897668	1.02863
10	PS-4809		0.997608	0.929938
11	PS-5254		0.983969	0.966632
12	PS-5137		0.875372	0.962297
13	PS-5216		0.960809	0.813654
14	PS-3431		0.979241	0.910367
15	PS-4054		1.01836	0.934542
16	2T-1515		1.01428	0.896192
17	SS-6015		0.883482	0.949804
18	PS-3678		1.05913	0.98024
19	PS-4587		1.04175	0.942077
20	PS-5322		1.08531	0.917651
21	PS-5047		0.966977	0.948193
22	PS-4752		1.21673	0.957432
23	PS-4704		1.16014	0.92378
24	PS-4795		1.11533	0.904678
25	PS-4808		1.01934	0.911897
26	PS-5246		0.776756	0.925597
27	PS-3016		0.965968	0.954803
28	PS-4602		0.0900857	0.480983
29	10A-004		0.553927	0.961269
30	PS-3069		1.02563	0.913917
31	PS-4579		1.01443	0.912137
32	PS-4117		1.1125	0.906737
33	PS-4759		0.952789	0.889921
34	PS-4122		1.07677	0.918355
35	AB-0704		0.974367	0.976488
36	PS-5925		0.524752	0.94141
37	PS-5782		1.02419	0.988504
38	PS-5287		1.07717	0.986667
39	FS-2687		0.984025	0.927496
40	LA-0711		0.833591	0.912389
41	CC-0741		1.13364	0.975592
42	FS-3660		1.06747	0.932818
43	9W-0290		1.10555	0.939598
44	PS-4769		1.09676	0.902639
45	SS-6020		1.00814	0.962107
46	PS-3659		0.616261	0.819051
47	PS-4805		0.9884	0.935743
48	AB-0718		1.45774	1.19883
49	PS-4788		1.1191	1.01163
50	SS-6019		1.01057	0.976706
51	ED-0743		0.2688	0.743653
52	PS-4801		1.15059	0.93017
53	AS-5576		0.900116	0.9059
54	FS-2759		1.05994	0.953494
55	1T-0013		1.33705	1.08128
56	FS-3647		1.13665	0.978208
57	BH-0429		1.10969	0.844226
58	FS-2648		0.891295	1.06064
59	PS-6549		0.599314	1.04306
60	EC-0718		0.990009	0.981575
61	AD-0719		1.09356	0.830841
62	FS-3240		0.926222	1.02819
63	PS-6663		0.811152	1.04062
64	10Y-0702		0.981889	1.01133
65	BH-0440		1.14649	1.17434
66	AC-5024		0.826407	1.00748
67	SS-4432		0.868897	1.04724
68	CE-0217		1.01795	1.02638
69	TS-01746		0.982712	1.01593
70	FS-1255		0.541646	0.901239
71	FS-1254		0.676762	0.837236
72	FS-3470		0.383258	0.759212
73	FS-3615		0.909516	0.992114
74	FS-2497		0.854704	0.997285
75	AS-58440		1.06375	0.992824
76	BS-13783		0.868951	0.97627
77	5Z-0702		1.02182	0.996205
78	AS-8463		1.13097	1.05368
79	FS-1258		0.874104	0.970423
80	PS-6799		1.11418	0.930636
81	GS-6226		1.39908	0.972047
